# Supplementary material for: Checklist of the Clubiona japonica-group spiders, with the description of a new species from China (Araneae, Clubionidae)
Source: Zookeys. 2017 Nov 9;(715):1–16. doi: 10.3897/zookeys.715.14645 (PMC5740432; doi:10.3897/zookeys.715.14645)
Supplement: XML Treatment for Clubiona grucollaris [file zookeys.715.14645-treatment2.xml]

<!DOCTYPE tp:taxon-treatment
  PUBLIC "-//TaxonX//DTD Taxonomic Treatment Publishing DTD v0 20100105//EN" "tax-treatment-NSO.dtd">
<tp:taxon-treatment xmlns:tp="http://www.plazi.org/taxpub"><tp:treatment-meta><kwd-group><label>Taxon classification</label><kwd><named-content xmlns:xlink="http://www.w3.org/1999/xlink" content-type="kingdom">Animalia</named-content></kwd><kwd><named-content xmlns:xlink="http://www.w3.org/1999/xlink" content-type="order">Araneae</named-content></kwd><kwd><named-content xmlns:xlink="http://www.w3.org/1999/xlink" content-type="family">Clubionidae</named-content></kwd></kwd-group><mixed-citation publication-type="journal"><person-group><name><surname>Yu</surname><given-names>Hao</given-names></name><name><surname>Zhang</surname><given-names>Jianshuang</given-names></name><name><surname>Chen</surname><given-names>Jian</given-names></name></person-group><article-title>Checklist of the <italic><tp:taxon-name><tp:taxon-name-part taxon-name-part-type="genus" reg="Clubiona">Clubiona</tp:taxon-name-part> <tp:taxon-name-part taxon-name-part-type="species" reg="japonica">japonica</tp:taxon-name-part></tp:taxon-name></italic>-group spiders, with the description of a new species from China (<tp:taxon-name><tp:taxon-name-part taxon-name-part-type="order">Araneae</tp:taxon-name-part></tp:taxon-name>, <tp:taxon-name><tp:taxon-name-part taxon-name-part-type="family">Clubionidae</tp:taxon-name-part></tp:taxon-name>)</article-title><source>Zookeys</source><day>9</day><month>11</month><year>2017</year><volume>2017</volume><issue>715</issue><fpage>1</fpage><lpage>16</lpage><pub-id pub-id-type="doi">10.3897/zookeys.715.14645</pub-id></mixed-citation></tp:treatment-meta><tp:nomenclature><tp:taxon-name>
                <tp:taxon-name-part taxon-name-part-type="genus" reg="Clubiona">Clubiona</tp:taxon-name-part>
                <tp:taxon-name-part taxon-name-part-type="species" reg="grucollaris">grucollaris</tp:taxon-name-part>
                <object-id xmlns:xlink="http://www.w3.org/1999/xlink" content-type="zoobank" xlink:type="simple">http://zoobank.org/25D9CD29-56E7-4D2E-9FBD-DB7C24DA5F1C</object-id>
              </tp:taxon-name><tp:taxon-status xmlns:xlink="http://www.w3.org/1999/xlink" xlink:type="simple">sp. n.</tp:taxon-status><xref ref-type="fig" rid="F1">Figs 1–2</xref><xref ref-type="fig" rid="F2">, 4–5</xref><xref ref-type="fig" rid="F3">, 6</xref><xref ref-type="fig" rid="F5">, 13–14</xref><xref ref-type="fig" rid="F6">, 15–19</xref><xref ref-type="fig" rid="F7">, 20</xref></tp:nomenclature><tp:treatment-sec sec-type="type material" id="SECID0E6HAG"><title>Type material.</title><p>
                <bold>Holotype</bold> ♂ (HUBU-GZ-IV-140057): China, Guizhou Province, Tongren City, Fanjing Mountain Nature Reserve (578 m; <named-content xmlns:xlink="http://www.w3.org/1999/xlink" content-type="dwc:verbatimCoordinates" xlink:type="simple"><named-content content-type="geo-json" specific-use="{&#34;type&#34;:&#34;Point&#34;,&#34;coordinates&#34;:[108.779167,21.853333]}" id="NCID0EKIAG" xlink:type="simple">21°51'12"N, 108°46'45"E</named-content></named-content>), 3 August 2014, Jian Chen and Jianyong Li leg. Paratypes: 2 ♂ and 18 ♀, same data as holotype; 11 ♀, Tongren City, Mayanghe Nature Reserve (394 m; <named-content xmlns:xlink="http://www.w3.org/1999/xlink" content-type="dwc:verbatimCoordinates" xlink:type="simple"><named-content content-type="geo-json" specific-use="{&#34;type&#34;:&#34;Point&#34;,&#34;coordinates&#34;:[108.208889,28.781389]}" id="NCID0ESIAG" xlink:type="simple">28°46'53"N, 108°12'32"E</named-content></named-content>), 15 August 2014, Mu Yan and Yaqian Fu leg; 1 ♂ and 1 ♀, Tongren City, Fanjing Mountain Nature Reserve (539 m; <named-content xmlns:xlink="http://www.w3.org/1999/xlink" content-type="dwc:verbatimCoordinates" xlink:type="simple"><named-content content-type="geo-json" specific-use="{&#34;type&#34;:&#34;Point&#34;,&#34;coordinates&#34;:[108.780000,27.845000]}" id="NCID0E1IAG" xlink:type="simple">27°50'42"N, 108°46'48"E</named-content></named-content>), 6 April 2016, Hao Yu and Yang Zhong leg. 1 ♂, Hainan Province, Qiongzhong County, Limu Mountain Nature Reserve (417 m; <named-content xmlns:xlink="http://www.w3.org/1999/xlink" content-type="dwc:verbatimCoordinates" xlink:type="simple"><named-content content-type="geo-json" specific-use="{&#34;type&#34;:&#34;Point&#34;,&#34;coordinates&#34;:[109.797778,19.835000]}" id="NCID0ECJAG" xlink:type="simple">19°50'06"N, 109°47'52"E</named-content></named-content>), 1 October 2009, Hao Yu and Zhenyu Jin leg.</p></tp:treatment-sec><tp:treatment-sec sec-type="etymology" id="SECID0EHJAG"><title>Etymology.</title><p>The specific name is an adjective and is derived from the combination of two Latin words: <italic>gru</italic> (crane) + <italic>collaris</italic> (with neck), referring to the long and cylindrical conductor base, which is like the neck of crane.</p></tp:treatment-sec><tp:treatment-sec sec-type="diagnosis" id="SECID0ERJAG"><title>Diagnosis.</title><p>
                <italic><tp:taxon-name><tp:taxon-name-part taxon-name-part-type="genus" reg="Clubiona">Clubiona</tp:taxon-name-part> <tp:taxon-name-part taxon-name-part-type="species" reg="grucollaris">grucollaris</tp:taxon-name-part></tp:taxon-name></italic> sp. n. resembles the other <italic><tp:taxon-name><tp:taxon-name-part taxon-name-part-type="genus" reg="Clubiona"/><tp:taxon-name-part taxon-name-part-type="species" reg="japonica">japonica</tp:taxon-name-part></tp:taxon-name></italic>-group species by the similar habitus (Figs <xref ref-type="fig" rid="F1">1–3</xref>), but is consistently separable by its genitalia. Males of <italic><tp:taxon-name><tp:taxon-name-part taxon-name-part-type="genus" reg="Clubiona">Clubiona</tp:taxon-name-part> <tp:taxon-name-part taxon-name-part-type="species" reg="grucollaris">grucollaris</tp:taxon-name-part></tp:taxon-name></italic> sp. n. appear to be closely related to <italic><tp:taxon-name><tp:taxon-name-part taxon-name-part-type="genus" reg="Clubiona">C.</tp:taxon-name-part> <tp:taxon-name-part taxon-name-part-type="species" reg="circulata">circulata</tp:taxon-name-part></tp:taxon-name></italic> (<xref ref-type="bibr" rid="B46">Zhang and Yin 1998</xref>: 9, f. 1–3), <italic><tp:taxon-name><tp:taxon-name-part taxon-name-part-type="genus" reg="Clubiona">C.</tp:taxon-name-part> <tp:taxon-name-part taxon-name-part-type="species" reg="calycina">calycina</tp:taxon-name-part></tp:taxon-name></italic> (<xref ref-type="bibr" rid="B41">Wu and Zhang 2014</xref>: 211, f. 1–12), and <italic><tp:taxon-name><tp:taxon-name-part taxon-name-part-type="genus" reg="Clubiona">C.</tp:taxon-name-part> <tp:taxon-name-part taxon-name-part-type="species" reg="suthepica">suthepica</tp:taxon-name-part></tp:taxon-name></italic> (<xref ref-type="bibr" rid="B4">Dankittipakul and Singtripop 2008</xref>: 42, f. 22–23, 56–58) in having the filiform embolus, and heavily sclerotized distal apex of beak-shaped conductor, but can be easily distinguished from these species by the crane’s neck-shaped conductor base, and by the nearly U-shaped sperm ducts (Figs <xref ref-type="fig" rid="F2">4</xref>–<xref ref-type="fig" rid="F3">6</xref>, <xref ref-type="fig" rid="F6">15–17</xref>). Females of <italic><tp:taxon-name><tp:taxon-name-part taxon-name-part-type="genus" reg="Clubiona">C.</tp:taxon-name-part> <tp:taxon-name-part taxon-name-part-type="species" reg="grucollaris">grucollaris</tp:taxon-name-part></tp:taxon-name></italic> sp. n. are similar to <italic><tp:taxon-name><tp:taxon-name-part taxon-name-part-type="genus" reg="Clubiona">C.</tp:taxon-name-part> <tp:taxon-name-part taxon-name-part-type="species" reg="circulata">circulata</tp:taxon-name-part></tp:taxon-name></italic> (<xref ref-type="bibr" rid="B46">Zhang and Yin 1998</xref>: 9, f. 4–5), <italic><tp:taxon-name><tp:taxon-name-part taxon-name-part-type="genus" reg="Clubiona">C.</tp:taxon-name-part> <tp:taxon-name-part taxon-name-part-type="species" reg="filifera">filifera</tp:taxon-name-part></tp:taxon-name></italic> (<xref ref-type="bibr" rid="B5">Dankittipakul et al. 2012</xref>: 57, f. 18–19, 23–24) and <italic><tp:taxon-name><tp:taxon-name-part taxon-name-part-type="genus" reg="Clubiona">C.</tp:taxon-name-part> <tp:taxon-name-part taxon-name-part-type="species" reg="octoginta">octoginta</tp:taxon-name-part></tp:taxon-name></italic> (<xref ref-type="bibr" rid="B4">Dankittipakul and Singtripop 2008</xref>: 39, f. 17–19, 45–46) by the broad atrium situated anteriorly, and the membranous bursae situated posteriorly, but can be recognized by the more or less inverted trapezoidal atrium with M-shaped anterior margin, and by the spiral spermathecae (Figs <xref ref-type="fig" rid="F5">13–14</xref>, <xref ref-type="fig" rid="F6">18–19</xref>).</p><fig id="F1" position="float" orientation="portrait"><label>Figures 1–3.</label><caption><p>Habitus of <italic><tp:taxon-name><tp:taxon-name-part taxon-name-part-type="genus" reg="Clubiona">Clubiona</tp:taxon-name-part> <tp:taxon-name-part taxon-name-part-type="species" reg="grucollaris">grucollaris</tp:taxon-name-part></tp:taxon-name></italic> sp. n. and <italic><tp:taxon-name><tp:taxon-name-part taxon-name-part-type="genus" reg="Clubiona">C.</tp:taxon-name-part> <tp:taxon-name-part taxon-name-part-type="species" reg="filicata">filicata</tp:taxon-name-part></tp:taxon-name></italic> O. Pickard-Cambridge, 1874, dorsal view. <bold>1</bold> <italic><tp:taxon-name><tp:taxon-name-part taxon-name-part-type="genus" reg="Clubiona">C.</tp:taxon-name-part> <tp:taxon-name-part taxon-name-part-type="species" reg="grucollaris">grucollaris</tp:taxon-name-part></tp:taxon-name></italic> sp. n., male holotype <bold>2</bold> <italic><tp:taxon-name><tp:taxon-name-part taxon-name-part-type="genus" reg="Clubiona">C.</tp:taxon-name-part> <tp:taxon-name-part taxon-name-part-type="species" reg="grucollaris">grucollaris</tp:taxon-name-part></tp:taxon-name></italic> sp. n., female paratype <bold>3</bold> <italic><tp:taxon-name><tp:taxon-name-part taxon-name-part-type="genus" reg="Clubiona">C.</tp:taxon-name-part> <tp:taxon-name-part taxon-name-part-type="species" reg="filicata">filicata</tp:taxon-name-part></tp:taxon-name></italic> O. Pickard-Cambridge, 1874, male from Guangxi, China. Scale bars 5 mm (<bold>1–2</bold>); 2.5 mm (<bold>3</bold>).</p></caption><graphic xmlns:xlink="http://www.w3.org/1999/xlink" xlink:href="zookeys-715-001-g001.jpg" position="float" orientation="portrait" xlink:type="simple" id="oo_167243.jpg"/></fig><fig id="F2" position="float" orientation="portrait"><label>Figures 4–5.</label><caption><p>
                    <italic><tp:taxon-name><tp:taxon-name-part taxon-name-part-type="genus" reg="Clubiona">Clubiona</tp:taxon-name-part> <tp:taxon-name-part taxon-name-part-type="species" reg="grucollaris">grucollaris</tp:taxon-name-part></tp:taxon-name></italic> sp. n., male holotype. <bold>4</bold> left palp, prolateral view <bold>5</bold> same, retrolateral view. Scale bars 0.5 mm.</p></caption><graphic xmlns:xlink="http://www.w3.org/1999/xlink" xlink:href="zookeys-715-001-g002.jpg" position="float" orientation="portrait" xlink:type="simple" id="oo_167244.jpg"/></fig></tp:treatment-sec><tp:treatment-sec sec-type="description" id="SECID0E5RAG"><title>Description.</title><p>
                <bold><italic>Male</italic></bold>. Total length 6.23–7.75. Holotype (Fig. <xref ref-type="fig" rid="F1">1</xref>): body 7.54 long; carapace 3.75 long, 2.42 wide; abdomen 3.96 long, 1.76 wide. <italic>Carapace</italic> brownish red, with a distinctive pattern on pars cephalica consisting of a pair of dark lateral bands and Ψ-shaped markings behind posterior eyes, markings starting from behind <abbrev xmlns:xlink="http://www.w3.org/1999/xlink" xlink:title="posterior median eyes" id="ABBRID0EPSAG" xlink:type="simple">PME</abbrev> and <abbrev xmlns:xlink="http://www.w3.org/1999/xlink" xlink:title="posterior lateral eyes" id="ABBRID0ETSAG" xlink:type="simple">PLE</abbrev> almost reaching dark fovea. Fovea longitudinal. In dorsal view, <abbrev xmlns:xlink="http://www.w3.org/1999/xlink" xlink:title="anterior eye row" id="ABBRID0EXSAG" xlink:type="simple">AER</abbrev> recurved and slightly narrowed than procurved <abbrev xmlns:xlink="http://www.w3.org/1999/xlink" xlink:title="v" id="ABBRID0E2SAG" xlink:type="simple">PER</abbrev>. Eye diameters and interdistances: <abbrev xmlns:xlink="http://www.w3.org/1999/xlink" xlink:title="anterior median eyes" id="ABBRID0E6SAG" xlink:type="simple">AME</abbrev> 0.16, <abbrev xmlns:xlink="http://www.w3.org/1999/xlink" xlink:title="anterior lateral eyes" id="ABBRID0EDTAG" xlink:type="simple">ALE</abbrev> 0.18, <abbrev xmlns:xlink="http://www.w3.org/1999/xlink" xlink:title="posterior median eyes" id="ABBRID0EHTAG" xlink:type="simple">PME</abbrev> 0.16, <abbrev xmlns:xlink="http://www.w3.org/1999/xlink" xlink:title="posterior lateral eyes" id="ABBRID0ELTAG" xlink:type="simple">PLE</abbrev> 0.15; <abbrev xmlns:xlink="http://www.w3.org/1999/xlink" xlink:title="distance between anterior median eyes" id="ABBRID0EPTAG" xlink:type="simple">AME–AME</abbrev> 0.14, <abbrev xmlns:xlink="http://www.w3.org/1999/xlink" xlink:title="distance between anterior median eyes and anterior lateral eyes" id="ABBRID0ETTAG" xlink:type="simple">AME–ALE</abbrev> 0.19, <abbrev xmlns:xlink="http://www.w3.org/1999/xlink" xlink:title="distance between posterior median eyes" id="ABBRID0EXTAG" xlink:type="simple">PME–PME</abbrev> 0.38, <abbrev xmlns:xlink="http://www.w3.org/1999/xlink" xlink:title="distance between posterior median eye and posterior lateral eye" id="ABBRID0E2TAG" xlink:type="simple">PME–PLE</abbrev> 0.32. <abbrev xmlns:xlink="http://www.w3.org/1999/xlink" xlink:title="length of median ocular quadrangle" id="ABBRID0E6TAG" xlink:type="simple">MOQL</abbrev> 0.51, <abbrev xmlns:xlink="http://www.w3.org/1999/xlink" xlink:title="median ocular quadrangle anterior width" id="ABBRID0EDUAG" xlink:type="simple">MOQA</abbrev> 0.46, <abbrev xmlns:xlink="http://www.w3.org/1999/xlink" xlink:title="median ocular quadrangle posterior width" id="ABBRID0EHUAG" xlink:type="simple">MOQP</abbrev> 0.72. <italic>Chelicerae</italic> protruding and coloured as carapace, three promarginal teeth and two retromarginal teeth. Endites brown, longer than wide. Labium dark brown, longer than wide. Sternum 2.10 long, 1.45 wide. <italic>Abdomen</italic> oval, brown, with conspicuous anterior tufts of hairs, dorsum with dense grey hairs and two pairs of muscle impression, and with broken dark median band, reaching half of opisthosoma length, posteriorly with paired dark markings consisting of numerous stripes and spots; venter brown. <italic>Legs</italic> brownish yellow, all legs with conspicuous dark brown annuli in the distal parts of femur, patella, tibia, metatarsus and tarsus. Measurements of legs: I 8.60 (2.52, 3.20, 1.70, 1.20), II 9.07 (2.64, 3.46, 2.00, 0.97), III 7.49 (2.20, 2.40, 2.06, 0.83), IV 10.43 (2.86, 3.57, 2.82, 1.19).</p><p>
                <italic>Palp</italic> (Figs <xref ref-type="fig" rid="F2">4</xref>–<xref ref-type="fig" rid="F3">6</xref>, <xref ref-type="fig" rid="F6">15–17</xref>). <abbrev xmlns:xlink="http://www.w3.org/1999/xlink" xlink:title="retrolateral tibial apophysis" id="ABBRID0EBVAG" xlink:type="simple">RTA</abbrev> dark, small but strong, triangular; cymbium longer than wide, bulb nearly spherical and proapically membranous; sperm duct distinct and sinuate, U-shaped or reversed S-shaped; embolus slender and filiform, originated at 8–9 o’ clock position in prolateral view, its tip slightly overpasses the genital bulb; conductor with a heavily sclerotized and beak-shaped apex, its base part membranous and crane’s neck-shaped; tegular apophysis small and petal-shaped in retrolateral view.</p><p>
                <bold><italic>Female</italic></bold>. Total length 6.53–7.83. One paratype (Fig. <xref ref-type="fig" rid="F1">2</xref>) measured, body 7.70 long; carapace 3.03 long, 2.08 wide; abdomen 4.55 long, 2.41 wide. Eye sizes and interdistances: <abbrev xmlns:xlink="http://www.w3.org/1999/xlink" xlink:title="anterior median eyes" id="ABBRID0EQVAG" xlink:type="simple">AME</abbrev> 0.13, <abbrev xmlns:xlink="http://www.w3.org/1999/xlink" xlink:title="anterior lateral eyes" id="ABBRID0EUVAG" xlink:type="simple">ALE</abbrev> 0.14, <abbrev xmlns:xlink="http://www.w3.org/1999/xlink" xlink:title="posterior median eyes" id="ABBRID0EYVAG" xlink:type="simple">PME</abbrev> 0.15, <abbrev xmlns:xlink="http://www.w3.org/1999/xlink" xlink:title="posterior lateral eyes" id="ABBRID0E3VAG" xlink:type="simple">PLE</abbrev> 0.12; <abbrev xmlns:xlink="http://www.w3.org/1999/xlink" xlink:title="distance between anterior median eyes" id="ABBRID0EAWAG" xlink:type="simple">AME–AME</abbrev> 0.14, <abbrev xmlns:xlink="http://www.w3.org/1999/xlink" xlink:title="distance between anterior median eyes and anterior lateral eyes" id="ABBRID0EEWAG" xlink:type="simple">AME–ALE</abbrev> 0.16, <abbrev xmlns:xlink="http://www.w3.org/1999/xlink" xlink:title="distance between posterior median eyes" id="ABBRID0EIWAG" xlink:type="simple">PME–PME</abbrev> 0.34, <abbrev xmlns:xlink="http://www.w3.org/1999/xlink" xlink:title="distance between posterior median eye and posterior lateral eye" id="ABBRID0EMWAG" xlink:type="simple">PME–PLE</abbrev> 0.27. <abbrev xmlns:xlink="http://www.w3.org/1999/xlink" xlink:title="length of median ocular quadrangle" id="ABBRID0EQWAG" xlink:type="simple">MOQL</abbrev> 0.49, <abbrev xmlns:xlink="http://www.w3.org/1999/xlink" xlink:title="length of median ocular quadrangle" id="ABBRID0EUWAG" xlink:type="simple">MOQL</abbrev> 0.42, <abbrev xmlns:xlink="http://www.w3.org/1999/xlink" xlink:title="median ocular quadrangle posterior width" id="ABBRID0EYWAG" xlink:type="simple">MOQP</abbrev> 0.66. Sternum 1.71 long, 1.18 wide. Measurements of legs: I 6.40 (1.83, 2.36, 1.24, 0.97), II 7.04 (2.02, 2.71, 1.41, 0.89), III 5.02 (1.60, 1.83,1.33, 0.27), IV 8.43 (2.32, 2.82, 2.44, 0.86). General characters as in male, but slightly larger in size and darker in colour.</p><p>
                <italic><tp:taxon-name><tp:taxon-name-part taxon-name-part-type="genus" reg="Epigyne">Epigyne</tp:taxon-name-part></tp:taxon-name></italic> (Figs <xref ref-type="fig" rid="F5">13–14</xref>, <xref ref-type="fig" rid="F6">18–19</xref>). Atrium large and nearly inverted trapezoidal, with a shallow depression, located at anterior portion of epigynal plate, anterior atrial margin <!--PageBreak-->“M” shaped; spermathecae and burse are prominently through epigynal plate in ventral view; two copulatory openings located at basolateral atrial borders; spermathecae consisting of papilliform base, tubular stalk and ovoid head, ascend spirally; bursae globular and translucent; fertilization ducts short, acicular.</p></tp:treatment-sec><tp:treatment-sec sec-type="natural history" id="SECID0EPXAG"><title>Natural history.</title><p>
                <italic><tp:taxon-name><tp:taxon-name-part taxon-name-part-type="genus" reg="Clubiona">Clubiona</tp:taxon-name-part> <tp:taxon-name-part taxon-name-part-type="species" reg="grucollaris">grucollaris</tp:taxon-name-part></tp:taxon-name></italic> sp. n. mainly inhabit the upper levels of the forest and most specimens were collected by canopy fogging, while a few spiders were obtained by beating twigs and branches of vegetation. The type locality, Fanjing Mountain Nature Reserve, extending from 27°49'50" to 28°01'30"N and 108°49'30"to 108°18'30"E, is the core zone and the highest peak of the Wuling Mountains, and is known for its high floral biodiversity (<xref ref-type="bibr" rid="B40">Wang et al. 2015</xref>). The evergreen broad-leaved forests, where the holotype was obtained, are located in low elevation areas (alt. 300–600 m) of the Reserve.</p></tp:treatment-sec><tp:treatment-sec sec-type="distribution" id="SECID0EEYAG"><title>Distribution.</title><p>Guizhou Province (Mt. Fanjing, Mayanghe natural reserves) and Hainan Island (Mt. Limu), China (Fig. <xref ref-type="fig" rid="F7">20</xref>).</p></tp:treatment-sec><tp:treatment-sec><!--Section generated to contain objects referenced in tp:taxon-treatment.--><fig id="F3" position="float" orientation="portrait"><label>Figures 6–8.</label><caption><p>Left male palp of <italic><tp:taxon-name><tp:taxon-name-part taxon-name-part-type="genus" reg="Clubiona">Clubiona</tp:taxon-name-part> <tp:taxon-name-part taxon-name-part-type="species" reg="grucollaris">grucollaris</tp:taxon-name-part></tp:taxon-name></italic> sp. n. and <italic><tp:taxon-name><tp:taxon-name-part taxon-name-part-type="genus" reg="Clubiona">C.</tp:taxon-name-part> <tp:taxon-name-part taxon-name-part-type="species" reg="filicata">filicata</tp:taxon-name-part></tp:taxon-name></italic> O. Pickard-Cambridge, 1874, ventral view. <bold>6</bold> <italic><tp:taxon-name><tp:taxon-name-part taxon-name-part-type="genus" reg="Clubiona">C.</tp:taxon-name-part> <tp:taxon-name-part taxon-name-part-type="species" reg="grucollaris">grucollaris</tp:taxon-name-part></tp:taxon-name></italic> sp. n., male holotype <bold>7</bold> <italic><tp:taxon-name><tp:taxon-name-part taxon-name-part-type="genus" reg="Clubiona">C.</tp:taxon-name-part> <tp:taxon-name-part taxon-name-part-type="species" reg="filicata">filicata</tp:taxon-name-part></tp:taxon-name></italic> O. Pickard-Cambridge, 1874, male from Guangxi, China <bold>8</bold> <italic><tp:taxon-name><tp:taxon-name-part taxon-name-part-type="genus" reg="Clubiona">C.</tp:taxon-name-part> <tp:taxon-name-part taxon-name-part-type="species" reg="filicata">filicata</tp:taxon-name-part></tp:taxon-name></italic> O. Pickard-Cambridge, 1874 from Guangxi, China, apical appendage of tegulum, ventral. Scale bars 0.5 mm (<bold>6–7</bold>); 0.1 mm (<bold>8</bold>).</p></caption><graphic xmlns:xlink="http://www.w3.org/1999/xlink" xlink:href="zookeys-715-001-g003.jpg" position="float" orientation="portrait" xlink:type="simple" id="oo_167245.jpg"/></fig><fig id="F5" position="float" orientation="portrait"><label>Figures 13–14.</label><caption><p>
                    <italic><tp:taxon-name><tp:taxon-name-part taxon-name-part-type="genus" reg="Clubiona">Clubiona</tp:taxon-name-part> <tp:taxon-name-part taxon-name-part-type="species" reg="grucollaris">grucollaris</tp:taxon-name-part></tp:taxon-name></italic> sp. n., female paratype. <bold>13</bold> epigyne, ventral view <bold>14</bold> vulva, dorsal view. Scale bars 0.2 mm.</p></caption><graphic xmlns:xlink="http://www.w3.org/1999/xlink" xlink:href="zookeys-715-001-g005.jpg" position="float" orientation="portrait" xlink:type="simple" id="oo_167247.jpg"/></fig><fig id="F6" position="float" orientation="portrait"><label>Figures 15–19.</label><caption><p>
                    <italic><tp:taxon-name><tp:taxon-name-part taxon-name-part-type="genus" reg="Clubiona">Clubiona</tp:taxon-name-part> <tp:taxon-name-part taxon-name-part-type="species" reg="grucollaris">grucollaris</tp:taxon-name-part></tp:taxon-name></italic> sp. n., male holotype and female paratype. <bold>15</bold> left palp, prolateral view <bold>16</bold> same, venteral view <bold>17</bold> same, retrolateral view <bold>18</bold> epigyne, ventral view <bold>19</bold> vulva, dorsal view. Scale bars 0.5 mm (<bold>15–17</bold>); 0.2 mm (<bold>18–19</bold>).</p></caption><graphic xmlns:xlink="http://www.w3.org/1999/xlink" xlink:href="zookeys-715-001-g006.jpg" position="float" orientation="portrait" xlink:type="simple" id="oo_167248.jpg"/></fig><fig id="F7" position="float" orientation="portrait"><label>Figure 20.</label><caption><p>Distribution of <italic><tp:taxon-name><tp:taxon-name-part taxon-name-part-type="genus" reg="Clubiona">Clubiona</tp:taxon-name-part> <tp:taxon-name-part taxon-name-part-type="species" reg="grucollaris">grucollaris</tp:taxon-name-part></tp:taxon-name></italic> sp. n. (red circles).</p></caption><graphic xmlns:xlink="http://www.w3.org/1999/xlink" xlink:href="zookeys-715-001-g007.jpg" position="float" orientation="portrait" xlink:type="simple" id="oo_167249.jpg"/></fig></tp:treatment-sec><ref-list><ref id="B46"><mixed-citation xmlns:xlink="http://www.w3.org/1999/xlink" xlink:type="simple">
          <person-group><name name-style="western"><surname>Zhang</surname><given-names>YJ</given-names></name><name name-style="western"><surname>Yin</surname><given-names>CM</given-names></name></person-group> (<year>1998</year>) <article-title>Six new species of the spiders of genus <italic><tp:taxon-name><tp:taxon-name-part taxon-name-part-type="genus">Clubiona</tp:taxon-name-part></tp:taxon-name></italic> from China (<tp:taxon-name><tp:taxon-name-part taxon-name-part-type="order">Araneae</tp:taxon-name-part></tp:taxon-name>: <tp:taxon-name><tp:taxon-name-part taxon-name-part-type="family">Clubionidae</tp:taxon-name-part></tp:taxon-name>).</article-title> <source>Acta Zootaxonomica Sinica</source> <volume>23</volume>(<issue>1</issue>): <fpage>9</fpage>–<lpage>17</lpage>.</mixed-citation></ref><ref id="B41"><mixed-citation xmlns:xlink="http://www.w3.org/1999/xlink" xlink:type="simple">
          <person-group><name name-style="western"><surname>Wu</surname><given-names>PL</given-names></name><name name-style="western"><surname>Zhang</surname><given-names>F</given-names></name></person-group> (<year>2014</year>) <article-title>A new species of the spider genus <italic><tp:taxon-name><tp:taxon-name-part taxon-name-part-type="genus">Clubiona</tp:taxon-name-part></tp:taxon-name></italic> from China, with description of the male of <italic><tp:taxon-name><tp:taxon-name-part taxon-name-part-type="genus">Clubiona</tp:taxon-name-part> <tp:taxon-name-part taxon-name-part-type="species">qiyunensis</tp:taxon-name-part></tp:taxon-name></italic> (<tp:taxon-name><tp:taxon-name-part taxon-name-part-type="order">Araneae</tp:taxon-name-part></tp:taxon-name>: <tp:taxon-name><tp:taxon-name-part taxon-name-part-type="family">Clubionidae</tp:taxon-name-part></tp:taxon-name>).</article-title> <source>Acta Zoologica Academiae Scientiarum Hungaricae</source> <volume>60</volume>(<issue>3</issue>): <fpage>207</fpage>–<lpage>215</lpage>.</mixed-citation></ref><ref id="B4"><mixed-citation xmlns:xlink="http://www.w3.org/1999/xlink" xlink:type="simple">
          <person-group><name name-style="western"><surname>Dankittipakul</surname><given-names>P</given-names></name><name name-style="western"><surname>Singtripop</surname><given-names>T</given-names></name></person-group> (<year>2008</year>) <article-title>Five new species of the spider genus <italic><tp:taxon-name><tp:taxon-name-part taxon-name-part-type="genus">Clubiona</tp:taxon-name-part></tp:taxon-name></italic> Latreille (<tp:taxon-name><tp:taxon-name-part taxon-name-part-type="order">Araneae</tp:taxon-name-part></tp:taxon-name>: <tp:taxon-name><tp:taxon-name-part taxon-name-part-type="family">Clubionidae</tp:taxon-name-part></tp:taxon-name>) from Thailand.</article-title> <source>Zootaxa</source> <volume>1747</volume>: <fpage>34</fpage>–<lpage>60</lpage>.</mixed-citation></ref><ref id="B5"><mixed-citation xmlns:xlink="http://www.w3.org/1999/xlink" xlink:type="simple">
          <person-group><name name-style="western"><surname>Dankittipakul</surname><given-names>P</given-names></name><name name-style="western"><surname>Tavano</surname><given-names>M</given-names></name><name name-style="western"><surname>Chotwong</surname><given-names>W</given-names></name><name name-style="western"><surname>Singtripop</surname><given-names>T</given-names></name></person-group> (<year>2012</year>) <article-title>New synonym and descriptions of two new species of the spider genus <italic><tp:taxon-name><tp:taxon-name-part taxon-name-part-type="genus">Clubiona</tp:taxon-name-part></tp:taxon-name></italic> Latreille, 1804 from Thailand (<tp:taxon-name><tp:taxon-name-part taxon-name-part-type="order">Araneae</tp:taxon-name-part></tp:taxon-name>, <tp:taxon-name><tp:taxon-name-part taxon-name-part-type="family">Clubionidae</tp:taxon-name-part></tp:taxon-name>).</article-title> <source>Zootaxa</source> <volume>3532</volume>: <fpage>51</fpage>–<lpage>63</lpage>.</mixed-citation></ref><ref id="B40"><mixed-citation xmlns:xlink="http://www.w3.org/1999/xlink" xlink:type="simple">
          <person-group><name name-style="western"><surname>Wang</surname><given-names>LY</given-names></name><name name-style="western"><surname>Chen</surname><given-names>HM</given-names></name><name name-style="western"><surname>Zhou</surname><given-names>KX</given-names></name><name name-style="western"><surname>Zhang</surname><given-names>F</given-names></name><name name-style="western"><surname>Zhang</surname><given-names>ZS</given-names></name></person-group> (<year>2015</year>) <article-title>Diversity of spiders in Fanjing Mountain Nature Reserve, Guizhou, China, I: Six new species of <tp:taxon-name><tp:taxon-name-part taxon-name-part-type="family">Phrurolithidae</tp:taxon-name-part></tp:taxon-name> (<tp:taxon-name><tp:taxon-name-part taxon-name-part-type="order">Araneae</tp:taxon-name-part></tp:taxon-name>).</article-title> <source>Zootaxa</source> <volume>4012</volume>(<issue>3</issue>): <fpage>447</fpage>–<lpage>464</lpage>. <ext-link xlink:type="simple" ext-link-type="doi" xlink:href="10.11646/zootaxa.4012.3.2">https://doi.org/10.11646/zootaxa.4012.3.2</ext-link></mixed-citation></ref></ref-list></tp:taxon-treatment>
