# Supplementary material for: Checklist of the Clubiona japonica-group spiders, with the description of a new species from China (Araneae, Clubionidae)
Source: Zookeys. 2017 Nov 9;(715):1–16. doi: 10.3897/zookeys.715.14645 (PMC5740432; doi:10.3897/zookeys.715.14645)
Supplement: XML Treatment for Clubiona filicata [file zookeys.715.14645-treatment3.xml]

<!DOCTYPE tp:taxon-treatment
  PUBLIC "-//TaxonX//DTD Taxonomic Treatment Publishing DTD v0 20100105//EN" "tax-treatment-NSO.dtd">
<tp:taxon-treatment xmlns:tp="http://www.plazi.org/taxpub"><tp:treatment-meta><kwd-group><label>Taxon classification</label><kwd><named-content xmlns:xlink="http://www.w3.org/1999/xlink" content-type="kingdom">Animalia</named-content></kwd><kwd><named-content xmlns:xlink="http://www.w3.org/1999/xlink" content-type="order">Araneae</named-content></kwd><kwd><named-content xmlns:xlink="http://www.w3.org/1999/xlink" content-type="family">Clubionidae</named-content></kwd></kwd-group><mixed-citation publication-type="journal"><person-group><name><surname>Yu</surname><given-names>Hao</given-names></name><name><surname>Zhang</surname><given-names>Jianshuang</given-names></name><name><surname>Chen</surname><given-names>Jian</given-names></name></person-group><article-title>Checklist of the <italic><tp:taxon-name><tp:taxon-name-part taxon-name-part-type="genus" reg="Clubiona">Clubiona</tp:taxon-name-part> <tp:taxon-name-part taxon-name-part-type="species" reg="japonica">japonica</tp:taxon-name-part></tp:taxon-name></italic>-group spiders, with the description of a new species from China (<tp:taxon-name><tp:taxon-name-part taxon-name-part-type="order">Araneae</tp:taxon-name-part></tp:taxon-name>, <tp:taxon-name><tp:taxon-name-part taxon-name-part-type="family">Clubionidae</tp:taxon-name-part></tp:taxon-name>)</article-title><source>Zookeys</source><day>9</day><month>11</month><year>2017</year><volume>2017</volume><issue>715</issue><fpage>1</fpage><lpage>16</lpage><pub-id pub-id-type="doi">10.3897/zookeys.715.14645</pub-id></mixed-citation></tp:treatment-meta><tp:nomenclature><tp:taxon-name>
                <tp:taxon-name-part taxon-name-part-type="genus" reg="Clubiona">Clubiona</tp:taxon-name-part>
                <tp:taxon-name-part taxon-name-part-type="species" reg="filicata">filicata</tp:taxon-name-part>
              </tp:taxon-name><tp:taxon-authority>O. Pickard-Cambridge, 1874</tp:taxon-authority><xref ref-type="fig" rid="F1">Figs 3</xref><xref ref-type="fig" rid="F3">, 7–8</xref><xref ref-type="fig" rid="F4">, 9–12</xref><!--PageBreak--><tp:nomenclature-citation-list><tp:nomenclature-citation><tp:taxon-name>
                    <tp:taxon-name-part taxon-name-part-type="genus" reg="Clubiona">Clubiona</tp:taxon-name-part> <tp:taxon-name-part taxon-name-part-type="species" reg="filicata">filicata</tp:taxon-name-part></tp:taxon-name><comment>O. P.-Cambridge, 1874: 413, fig. 35 (description of ♂, ♀); <xref ref-type="bibr" rid="B13">Gravely 1931</xref>: 261, fig. 16d; <xref ref-type="bibr" rid="B38">Tikader and Biswas 1981</xref>: 69, figs 120–121; <xref ref-type="bibr" rid="B12">Gong 1989</xref>: 109, figs 1–13; <xref ref-type="bibr" rid="B45">Zhang and Hu 1989</xref>: 58, figs 7, 22; <xref ref-type="bibr" rid="B22">Majumder and Tikader 1991</xref>: 23, figs 30–35; <xref ref-type="bibr" rid="B2">Biswas and Raychaudhuri 1996</xref>: 199, figs 27–33; <xref ref-type="bibr" rid="B30">Song et al. 1999</xref>: 415, figs 245L–M, 248F–G; <xref ref-type="bibr" rid="B4">Dankittipakul and Singtripop 2008</xref>: 37, figs 5–7, 30–33; <xref ref-type="bibr" rid="B5">Dankittipakul et al. 2012</xref>: 59, figs 25–31; <xref ref-type="bibr" rid="B43">Yin et al. 2012</xref>: 1095, figs 575a–e.</comment></tp:nomenclature-citation><tp:nomenclature-citation><tp:taxon-name>
                    <tp:taxon-name-part taxon-name-part-type="genus" reg="Clubiona">Clubiona</tp:taxon-name-part> <tp:taxon-name-part taxon-name-part-type="species" reg="distincta">distincta</tp:taxon-name-part></tp:taxon-name><comment>Thorell, 1887: 48</comment></tp:nomenclature-citation><tp:nomenclature-citation><tp:taxon-name>
                    <tp:taxon-name-part taxon-name-part-type="genus" reg="Clubiona">Clubiona</tp:taxon-name-part> <tp:taxon-name-part taxon-name-part-type="species" reg="swatowensis">swatowensis</tp:taxon-name-part></tp:taxon-name><comment>Strand, 1907: 562 (Description of ♀); <xref ref-type="bibr" rid="B32">Strand 1909</xref>: 39, fig. 24.</comment></tp:nomenclature-citation></tp:nomenclature-citation-list></tp:nomenclature><tp:treatment-sec sec-type="material" id="SECID0ES3AG"><title>Examined material.</title><p>1 ♂, China, Guangxi Province, Guilin City, Guilin Tea Science and Research Institute (150 m; <named-content xmlns:xlink="http://www.w3.org/1999/xlink" content-type="dwc:verbatimCoordinates" xlink:type="simple"><named-content content-type="geo-json" specific-use="{&#34;type&#34;:&#34;Point&#34;,&#34;coordinates&#34;:[110.359444,27.296667]}" id="NCID0E23AG" xlink:type="simple">27°17'48"N, 110°21'34"E</named-content></named-content>), 3 October 2010.</p></tp:treatment-sec><tp:treatment-sec sec-type="description" id="SECID0EA4AG"><title>Description.</title><p>
                <bold><italic>Male</italic></bold> (Figs <xref ref-type="fig" rid="F1">3</xref>, <xref ref-type="fig" rid="F3">7</xref>–<xref ref-type="fig" rid="F4">12</xref>). For details see <xref ref-type="bibr" rid="B4">Dankittipakul and Singtripop (2008)</xref>.</p><fig id="F3" position="float" orientation="portrait"><label>Figures 6–8.</label><caption><p>Left male palp of <italic><tp:taxon-name><tp:taxon-name-part taxon-name-part-type="genus" reg="Clubiona">Clubiona</tp:taxon-name-part> <tp:taxon-name-part taxon-name-part-type="species" reg="grucollaris">grucollaris</tp:taxon-name-part></tp:taxon-name></italic> sp. n. and <italic><tp:taxon-name><tp:taxon-name-part taxon-name-part-type="genus" reg="Clubiona">C.</tp:taxon-name-part> <tp:taxon-name-part taxon-name-part-type="species" reg="filicata">filicata</tp:taxon-name-part></tp:taxon-name></italic> O. Pickard-Cambridge, 1874, ventral view. <bold>6</bold> <italic><tp:taxon-name><tp:taxon-name-part taxon-name-part-type="genus" reg="Clubiona">C.</tp:taxon-name-part> <tp:taxon-name-part taxon-name-part-type="species" reg="grucollaris">grucollaris</tp:taxon-name-part></tp:taxon-name></italic> sp. n., male holotype <bold>7</bold> <italic><tp:taxon-name><tp:taxon-name-part taxon-name-part-type="genus" reg="Clubiona">C.</tp:taxon-name-part> <tp:taxon-name-part taxon-name-part-type="species" reg="filicata">filicata</tp:taxon-name-part></tp:taxon-name></italic> O. Pickard-Cambridge, 1874, male from Guangxi, China <bold>8</bold> <italic><tp:taxon-name><tp:taxon-name-part taxon-name-part-type="genus" reg="Clubiona">C.</tp:taxon-name-part> <tp:taxon-name-part taxon-name-part-type="species" reg="filicata">filicata</tp:taxon-name-part></tp:taxon-name></italic> O. Pickard-Cambridge, 1874 from Guangxi, China, apical appendage of tegulum, ventral. Scale bars 0.5 mm (<bold>6–7</bold>); 0.1 mm (<bold>8</bold>).</p></caption><graphic xmlns:xlink="http://www.w3.org/1999/xlink" xlink:href="zookeys-715-001-g003.jpg" position="float" orientation="portrait" xlink:type="simple" id="oo_167245.jpg"/></fig><fig id="F4" position="float" orientation="portrait"><label>Figures 9–12.</label><caption><p>
                    <italic><tp:taxon-name><tp:taxon-name-part taxon-name-part-type="genus" reg="Clubiona">Clubiona</tp:taxon-name-part> <tp:taxon-name-part taxon-name-part-type="species" reg="filicata">filicata</tp:taxon-name-part></tp:taxon-name></italic> O. Pickard-Cambridge, 1874, male from Guangxi, China. <bold>9</bold> left palp, prolateral view <bold>10</bold> same, retrolateral view <bold>11</bold> apical appendage of tegulum, prolateral view <bold>12</bold> same, retrolateral view. Scale bars 0.5 mm (<bold>9–10</bold>); 0.1 mm (<bold>11–12</bold>).</p></caption><graphic xmlns:xlink="http://www.w3.org/1999/xlink" xlink:href="zookeys-715-001-g004.jpg" position="float" orientation="portrait" xlink:type="simple" id="oo_167246.jpg"/></fig></tp:treatment-sec><tp:treatment-sec sec-type="natural history" id="SECID0ENBBG"><title>Natural history.</title><p>The examined specimen was collected by a pitfall trap set in a tea plantation.</p></tp:treatment-sec><tp:treatment-sec sec-type="distribution" id="SECID0ESBBG"><title>Distribution.</title><p>India, Bangladesh, Pakistan, Thailand, Myanmar, Laos, China (see Table <xref ref-type="table" rid="T1">1</xref>).</p><fig id="F5" position="float" orientation="portrait"><label>Figures 13–14.</label><caption><p>
                    <italic><tp:taxon-name><tp:taxon-name-part taxon-name-part-type="genus" reg="Clubiona">Clubiona</tp:taxon-name-part> <tp:taxon-name-part taxon-name-part-type="species" reg="grucollaris">grucollaris</tp:taxon-name-part></tp:taxon-name></italic> sp. n., female paratype. <bold>13</bold> epigyne, ventral view <bold>14</bold> vulva, dorsal view. Scale bars 0.2 mm.</p></caption><graphic xmlns:xlink="http://www.w3.org/1999/xlink" xlink:href="zookeys-715-001-g005.jpg" position="float" orientation="portrait" xlink:type="simple" id="oo_167247.jpg"/></fig><fig id="F6" position="float" orientation="portrait"><label>Figures 15–19.</label><caption><p>
                    <italic><tp:taxon-name><tp:taxon-name-part taxon-name-part-type="genus" reg="Clubiona">Clubiona</tp:taxon-name-part> <tp:taxon-name-part taxon-name-part-type="species" reg="grucollaris">grucollaris</tp:taxon-name-part></tp:taxon-name></italic> sp. n., male holotype and female paratype. <bold>15</bold> left palp, prolateral view <bold>16</bold> same, venteral view <bold>17</bold> same, retrolateral view <bold>18</bold> epigyne, ventral view <bold>19</bold> vulva, dorsal view. Scale bars 0.5 mm (<bold>15–17</bold>); 0.2 mm (<bold>18–19</bold>).</p></caption><graphic xmlns:xlink="http://www.w3.org/1999/xlink" xlink:href="zookeys-715-001-g006.jpg" position="float" orientation="portrait" xlink:type="simple" id="oo_167248.jpg"/></fig><fig id="F7" position="float" orientation="portrait"><label>Figure 20.</label><caption><p>Distribution of <italic><tp:taxon-name><tp:taxon-name-part taxon-name-part-type="genus" reg="Clubiona">Clubiona</tp:taxon-name-part> <tp:taxon-name-part taxon-name-part-type="species" reg="grucollaris">grucollaris</tp:taxon-name-part></tp:taxon-name></italic> sp. n. (red circles).</p></caption><graphic xmlns:xlink="http://www.w3.org/1999/xlink" xlink:href="zookeys-715-001-g007.jpg" position="float" orientation="portrait" xlink:type="simple" id="oo_167249.jpg"/></fig></tp:treatment-sec><tp:treatment-sec><!--Section generated to contain objects referenced in tp:taxon-treatment.--><fig id="F1" position="float" orientation="portrait"><label>Figures 1–3.</label><caption><p>Habitus of <italic><tp:taxon-name><tp:taxon-name-part taxon-name-part-type="genus" reg="Clubiona">Clubiona</tp:taxon-name-part> <tp:taxon-name-part taxon-name-part-type="species" reg="grucollaris">grucollaris</tp:taxon-name-part></tp:taxon-name></italic> sp. n. and <italic><tp:taxon-name><tp:taxon-name-part taxon-name-part-type="genus" reg="Clubiona">C.</tp:taxon-name-part> <tp:taxon-name-part taxon-name-part-type="species" reg="filicata">filicata</tp:taxon-name-part></tp:taxon-name></italic> O. Pickard-Cambridge, 1874, dorsal view. <bold>1</bold> <italic><tp:taxon-name><tp:taxon-name-part taxon-name-part-type="genus" reg="Clubiona">C.</tp:taxon-name-part> <tp:taxon-name-part taxon-name-part-type="species" reg="grucollaris">grucollaris</tp:taxon-name-part></tp:taxon-name></italic> sp. n., male holotype <bold>2</bold> <italic><tp:taxon-name><tp:taxon-name-part taxon-name-part-type="genus" reg="Clubiona">C.</tp:taxon-name-part> <tp:taxon-name-part taxon-name-part-type="species" reg="grucollaris">grucollaris</tp:taxon-name-part></tp:taxon-name></italic> sp. n., female paratype <bold>3</bold> <italic><tp:taxon-name><tp:taxon-name-part taxon-name-part-type="genus" reg="Clubiona">C.</tp:taxon-name-part> <tp:taxon-name-part taxon-name-part-type="species" reg="filicata">filicata</tp:taxon-name-part></tp:taxon-name></italic> O. Pickard-Cambridge, 1874, male from Guangxi, China. Scale bars 5 mm (<bold>1–2</bold>); 2.5 mm (<bold>3</bold>).</p></caption><graphic xmlns:xlink="http://www.w3.org/1999/xlink" xlink:href="zookeys-715-001-g001.jpg" position="float" orientation="portrait" xlink:type="simple" id="oo_167243.jpg"/></fig><table-wrap id="T1" position="float" orientation="portrait"><label>Table 1.</label><caption><p>A list of current <italic><tp:taxon-name><tp:taxon-name-part taxon-name-part-type="genus" reg="Clubiona">Clubiona</tp:taxon-name-part> <tp:taxon-name-part taxon-name-part-type="species" reg="japonica">japonica</tp:taxon-name-part></tp:taxon-name></italic>-group species in alphabetical order.</p></caption><table id="TID0EWKAC" rules="all"><tbody><tr><th rowspan="1" colspan="1"/><th rowspan="1" colspan="1">Species name</th><th rowspan="1" colspan="1">Known sex</th><th rowspan="1" colspan="1">Distribution</th></tr><tr><td rowspan="1" colspan="1">1</td><td rowspan="1" colspan="1">
                        <italic><tp:taxon-name><tp:taxon-name-part taxon-name-part-type="genus" reg="Clubiona">C.</tp:taxon-name-part> <tp:taxon-name-part taxon-name-part-type="species" reg="annuligera">annuligera</tp:taxon-name-part></tp:taxon-name></italic> Lessert, 1929</td><td rowspan="1" colspan="1">♂♀</td><td rowspan="1" colspan="1">Congo, Mozambique</td></tr><tr><td rowspan="1" colspan="1">2</td><td rowspan="1" colspan="1">
                        <italic><tp:taxon-name><tp:taxon-name-part taxon-name-part-type="genus" reg="Clubiona">C.</tp:taxon-name-part> <tp:taxon-name-part taxon-name-part-type="species" reg="biembolata">biembolata</tp:taxon-name-part></tp:taxon-name></italic> Deeleman-Reinhold, 2001</td><td rowspan="1" colspan="1">♂♀</td><td rowspan="1" colspan="1">Borneo</td></tr><tr><td rowspan="1" colspan="1">3</td><td rowspan="1" colspan="1">
                        <italic><tp:taxon-name><tp:taxon-name-part taxon-name-part-type="genus" reg="Clubiona">C.</tp:taxon-name-part> <tp:taxon-name-part taxon-name-part-type="species" reg="bilobata">bilobata</tp:taxon-name-part></tp:taxon-name></italic> Dhali, Roy, Saha &amp; Raychaudhuri, 2016</td><td rowspan="1" colspan="1">♀</td><td rowspan="1" colspan="1">India</td></tr><tr><td rowspan="1" colspan="1">4</td><td rowspan="1" colspan="1">
                        <italic><tp:taxon-name><tp:taxon-name-part taxon-name-part-type="genus" reg="Clubiona">C.</tp:taxon-name-part> <tp:taxon-name-part taxon-name-part-type="species" reg="calycina">calycina</tp:taxon-name-part></tp:taxon-name></italic> Wu &amp; Zhang, 2014</td><td rowspan="1" colspan="1">♂♀</td><td rowspan="1" colspan="1">China</td></tr><tr><td rowspan="1" colspan="1">5</td><td rowspan="1" colspan="1">
                        <italic><tp:taxon-name><tp:taxon-name-part taxon-name-part-type="genus" reg="Clubiona">C.</tp:taxon-name-part> <tp:taxon-name-part taxon-name-part-type="species" reg="campylacantha">campylacantha</tp:taxon-name-part></tp:taxon-name></italic> Dankittipakul, 2008</td><td rowspan="1" colspan="1">♂♀</td><td rowspan="1" colspan="1">Thailand</td></tr><tr><td rowspan="1" colspan="1">6</td><td rowspan="1" colspan="1">
                        <italic><tp:taxon-name><tp:taxon-name-part taxon-name-part-type="genus" reg="Clubiona">C.</tp:taxon-name-part> <tp:taxon-name-part taxon-name-part-type="species" reg="charleneae">charleneae</tp:taxon-name-part></tp:taxon-name></italic> Barrion &amp; Litsinger, 1995</td><td rowspan="1" colspan="1">♂♀</td><td rowspan="1" colspan="1">Philippines</td></tr><tr><td rowspan="1" colspan="1">7</td><td rowspan="1" colspan="1">
                        <italic><tp:taxon-name><tp:taxon-name-part taxon-name-part-type="genus" reg="Clubiona">C.</tp:taxon-name-part> <tp:taxon-name-part taxon-name-part-type="species" reg="circulata">circulata</tp:taxon-name-part></tp:taxon-name></italic> Zhang &amp; Yin, 1998</td><td rowspan="1" colspan="1">♂♀</td><td rowspan="1" colspan="1">China</td></tr><tr><td rowspan="1" colspan="1">8</td><td rowspan="1" colspan="1">
                        <italic><tp:taxon-name><tp:taxon-name-part taxon-name-part-type="genus" reg="Clubiona">C.</tp:taxon-name-part> <tp:taxon-name-part taxon-name-part-type="species" reg="coreana">coreana</tp:taxon-name-part></tp:taxon-name></italic> Paik, 1990</td><td rowspan="1" colspan="1">♂♀</td><td rowspan="1" colspan="1">Russia, Korea, China</td></tr><tr><td rowspan="1" colspan="1">9</td><td rowspan="1" colspan="1">
                        <italic><tp:taxon-name><tp:taxon-name-part taxon-name-part-type="genus" reg="Clubiona">C.</tp:taxon-name-part> <tp:taxon-name-part taxon-name-part-type="species" reg="digitata">digitata</tp:taxon-name-part></tp:taxon-name></italic> Dankittipakul, 2012</td><td rowspan="1" colspan="1">♂♀</td><td rowspan="1" colspan="1">Thailand</td></tr><tr><td rowspan="1" colspan="1">10</td><td rowspan="1" colspan="1">
                        <italic><tp:taxon-name><tp:taxon-name-part taxon-name-part-type="genus" reg="Clubiona">C.</tp:taxon-name-part> <tp:taxon-name-part taxon-name-part-type="species" reg="drassodes">drassodes</tp:taxon-name-part></tp:taxon-name></italic> O. Pickard-Cambridge, 1874</td><td rowspan="1" colspan="1">♂♀</td><td rowspan="1" colspan="1">India, Bangladesh, China</td></tr><tr><td rowspan="1" colspan="1">11</td><td rowspan="1" colspan="1">
                        <italic><tp:taxon-name><tp:taxon-name-part taxon-name-part-type="genus" reg="Clubiona">C.</tp:taxon-name-part> <tp:taxon-name-part taxon-name-part-type="species" reg="filicata">filicata</tp:taxon-name-part></tp:taxon-name></italic> O. Pickard-Cambridge, 1874</td><td rowspan="1" colspan="1">♂♀</td><td rowspan="1" colspan="1">India, Bangladesh, Pakistan, Thailand, Myanmar, Laos, China</td></tr><tr><td rowspan="1" colspan="1">12</td><td rowspan="1" colspan="1">
                        <italic><tp:taxon-name><tp:taxon-name-part taxon-name-part-type="genus" reg="Clubiona">C.</tp:taxon-name-part> <tp:taxon-name-part taxon-name-part-type="species" reg="filifera">filifera</tp:taxon-name-part></tp:taxon-name></italic> Dankittipakul, 2008</td><td rowspan="1" colspan="1">♂♀</td><td rowspan="1" colspan="1">Thailand</td></tr><tr><td rowspan="1" colspan="1">13</td><td rowspan="1" colspan="1">
                        <italic><tp:taxon-name><tp:taxon-name-part taxon-name-part-type="genus" reg="Clubiona">C.</tp:taxon-name-part> <tp:taxon-name-part taxon-name-part-type="species" reg="filoramula">filoramula</tp:taxon-name-part></tp:taxon-name></italic> Zhang &amp; Yin, 1998</td><td rowspan="1" colspan="1">♂</td><td rowspan="1" colspan="1">China</td></tr><tr><td rowspan="1" colspan="1">14</td><td rowspan="1" colspan="1">
                        <italic><tp:taxon-name><tp:taxon-name-part taxon-name-part-type="genus" reg="Clubiona">C.</tp:taxon-name-part> <tp:taxon-name-part taxon-name-part-type="species" reg="foliata">foliata</tp:taxon-name-part></tp:taxon-name></italic> Keswani &amp; Vankhede, 2014</td><td rowspan="1" colspan="1">♂♀</td><td rowspan="1" colspan="1">India</td></tr><tr><td rowspan="1" colspan="1">15</td><td rowspan="1" colspan="1">
                        <italic><tp:taxon-name><tp:taxon-name-part taxon-name-part-type="genus" reg="Clubiona">C.</tp:taxon-name-part> <tp:taxon-name-part taxon-name-part-type="species" reg="gallagheri">gallagheri</tp:taxon-name-part></tp:taxon-name></italic> Barrion &amp; Litsinger, 1995</td><td rowspan="1" colspan="1">♀</td><td rowspan="1" colspan="1">Indonesia</td></tr><tr><td rowspan="1" colspan="1">16</td><td rowspan="1" colspan="1">
                        <italic><tp:taxon-name><tp:taxon-name-part taxon-name-part-type="genus" reg="Clubiona">C.</tp:taxon-name-part> <tp:taxon-name-part taxon-name-part-type="species" reg="japonica">japonica</tp:taxon-name-part></tp:taxon-name></italic> L. Koch, 1878</td><td rowspan="1" colspan="1">♂♀</td><td rowspan="1" colspan="1">Russia, China, Korea, Japan</td></tr><tr><td rowspan="1" colspan="1">17</td><td rowspan="1" colspan="1">
                        <italic><tp:taxon-name><tp:taxon-name-part taxon-name-part-type="genus" reg="Clubiona">C.</tp:taxon-name-part> <tp:taxon-name-part taxon-name-part-type="species" reg="lala">lala</tp:taxon-name-part></tp:taxon-name></italic> Jäger &amp; Dankittipakul, 2010</td><td rowspan="1" colspan="1">♀</td><td rowspan="1" colspan="1">Laos</td></tr><tr><td rowspan="1" colspan="1">18</td><td rowspan="1" colspan="1">
                        <italic><tp:taxon-name><tp:taxon-name-part taxon-name-part-type="genus" reg="Clubiona">C.</tp:taxon-name-part> <tp:taxon-name-part taxon-name-part-type="species" reg="melanosticta">melanosticta</tp:taxon-name-part></tp:taxon-name></italic> Thorell, 1890</td><td rowspan="1" colspan="1">♂♀</td><td rowspan="1" colspan="1">Thailand, Sumatra, Krakatau, New Guinea</td></tr><tr><td rowspan="1" colspan="1">19</td><td rowspan="1" colspan="1">
                        <italic><tp:taxon-name><tp:taxon-name-part taxon-name-part-type="genus" reg="Clubiona">C.</tp:taxon-name-part> <tp:taxon-name-part taxon-name-part-type="species" reg="melanothele">melanothele</tp:taxon-name-part></tp:taxon-name></italic> Thorell, 1895</td><td rowspan="1" colspan="1">♀</td><td rowspan="1" colspan="1">Myanmar, Thailand, Laos, Sumatra</td></tr><tr><td rowspan="1" colspan="1">20</td><td rowspan="1" colspan="1">
                        <italic><tp:taxon-name><tp:taxon-name-part taxon-name-part-type="genus" reg="Clubiona">C.</tp:taxon-name-part> <tp:taxon-name-part taxon-name-part-type="species" reg="munda">munda</tp:taxon-name-part></tp:taxon-name></italic> Thorell, 1887</td><td rowspan="1" colspan="1">♀</td><td rowspan="1" colspan="1">Myanmar</td></tr><tr><td rowspan="1" colspan="1">21</td><td rowspan="1" colspan="1">
                        <italic><tp:taxon-name><tp:taxon-name-part taxon-name-part-type="genus" reg="Clubiona">C.</tp:taxon-name-part> <tp:taxon-name-part taxon-name-part-type="species" reg="nigromaculosa">nigromaculosa</tp:taxon-name-part></tp:taxon-name></italic> Blackwall, 1877</td><td rowspan="1" colspan="1">♂♀</td><td rowspan="1" colspan="1">Seychelles, Réunion</td></tr><tr><td rowspan="1" colspan="1">22</td><td rowspan="1" colspan="1">
                        <italic><tp:taxon-name><tp:taxon-name-part taxon-name-part-type="genus" reg="Clubiona">C.</tp:taxon-name-part> <tp:taxon-name-part taxon-name-part-type="species" reg="octoginta">octoginta</tp:taxon-name-part></tp:taxon-name></italic> Dankittipakul, 2008</td><td rowspan="1" colspan="1">♂♀</td><td rowspan="1" colspan="1">Thailand</td></tr><tr><td rowspan="1" colspan="1">23</td><td rowspan="1" colspan="1">
                        <italic><tp:taxon-name><tp:taxon-name-part taxon-name-part-type="genus" reg="Clubiona">C.</tp:taxon-name-part> <tp:taxon-name-part taxon-name-part-type="species" reg="picturata">picturata</tp:taxon-name-part></tp:taxon-name></italic> Deeleman-Reinhold, 2001</td><td rowspan="1" colspan="1">♂♀</td><td rowspan="1" colspan="1">Bali</td></tr><tr><td rowspan="1" colspan="1">24</td><td rowspan="1" colspan="1">
                        <italic><tp:taxon-name><tp:taxon-name-part taxon-name-part-type="genus" reg="Clubiona">C.</tp:taxon-name-part> <tp:taxon-name-part taxon-name-part-type="species" reg="pila">pila</tp:taxon-name-part></tp:taxon-name></italic> Dhali, Roy, Saha &amp; Raychaudhuri, 2016</td><td rowspan="1" colspan="1">♀</td><td rowspan="1" colspan="1">India</td></tr><tr><td rowspan="1" colspan="1">25</td><td rowspan="1" colspan="1">
                        <italic><tp:taxon-name><tp:taxon-name-part taxon-name-part-type="genus" reg="Clubiona">C.</tp:taxon-name-part> <tp:taxon-name-part taxon-name-part-type="species" reg="pupula">pupula</tp:taxon-name-part></tp:taxon-name></italic> Thorell, 1897</td><td rowspan="1" colspan="1">♂♀</td><td rowspan="1" colspan="1">Myanmar</td></tr><tr><td rowspan="1" colspan="1">26</td><td rowspan="1" colspan="1">
                        <italic><tp:taxon-name><tp:taxon-name-part taxon-name-part-type="genus" reg="Clubiona">C.</tp:taxon-name-part> <tp:taxon-name-part taxon-name-part-type="species" reg="scandens">scandens</tp:taxon-name-part></tp:taxon-name></italic> Deeleman-Reinhold, 2001</td><td rowspan="1" colspan="1">♂♀</td><td rowspan="1" colspan="1">Borneo</td></tr><tr><td rowspan="1" colspan="1">27</td><td rowspan="1" colspan="1">
                        <italic><tp:taxon-name><tp:taxon-name-part taxon-name-part-type="genus" reg="Clubiona">C.</tp:taxon-name-part> <tp:taxon-name-part taxon-name-part-type="species" reg="submaculata">submaculata</tp:taxon-name-part></tp:taxon-name></italic> (Thorell, 1891)</td><td rowspan="1" colspan="1">♂♀</td><td rowspan="1" colspan="1">Nicobar Is.</td></tr><tr><td rowspan="1" colspan="1">28</td><td rowspan="1" colspan="1">
                        <italic><tp:taxon-name><tp:taxon-name-part taxon-name-part-type="genus" reg="Clubiona">C.</tp:taxon-name-part> <tp:taxon-name-part taxon-name-part-type="species" reg="suthepica">suthepica</tp:taxon-name-part></tp:taxon-name></italic> Dankittipakul, 2008</td><td rowspan="1" colspan="1">♂♀</td><td rowspan="1" colspan="1">Thailand</td></tr><tr><td rowspan="1" colspan="1">29</td><td rowspan="1" colspan="1">
                        <italic><tp:taxon-name><tp:taxon-name-part taxon-name-part-type="genus" reg="Clubiona">C.</tp:taxon-name-part> <tp:taxon-name-part taxon-name-part-type="species" reg="vigil">vigil</tp:taxon-name-part></tp:taxon-name></italic> Karsch, 1879</td><td rowspan="1" colspan="1">♂♀</td><td rowspan="1" colspan="1">Russia, Korea, Japan, China</td></tr><tr><td rowspan="1" colspan="1">30</td><td rowspan="1" colspan="1">
                        <italic><tp:taxon-name><tp:taxon-name-part taxon-name-part-type="genus" reg="Clubiona">C.</tp:taxon-name-part> <tp:taxon-name-part taxon-name-part-type="species" reg="vukomi">vukomi</tp:taxon-name-part></tp:taxon-name></italic> Jäger &amp; Dankittipakul, 2010</td><td rowspan="1" colspan="1">♂</td><td rowspan="1" colspan="1">Thailand, Laos</td></tr><tr><td rowspan="1" colspan="1">31</td><td rowspan="1" colspan="1">
                        <italic><tp:taxon-name><tp:taxon-name-part taxon-name-part-type="genus" reg="Clubiona">C.</tp:taxon-name-part> <tp:taxon-name-part taxon-name-part-type="species" reg="grucollaris">grucollaris</tp:taxon-name-part></tp:taxon-name></italic> sp. n.</td><td rowspan="1" colspan="1">♂♀</td><td rowspan="1" colspan="1">China</td></tr></tbody></table></table-wrap></tp:treatment-sec><ref-list><ref id="B13"><mixed-citation xmlns:xlink="http://www.w3.org/1999/xlink" xlink:type="simple">
          <person-group><name name-style="western"><surname>Gravely</surname><given-names>FH</given-names></name></person-group> (<year>1931</year>) <article-title>Some Indian spiders of the families <tp:taxon-name><tp:taxon-name-part taxon-name-part-type="family">Ctenidae</tp:taxon-name-part></tp:taxon-name>, <tp:taxon-name><tp:taxon-name-part taxon-name-part-type="family">Sparassidae</tp:taxon-name-part></tp:taxon-name>, <tp:taxon-name><tp:taxon-name-part taxon-name-part-type="family">Selenopidae</tp:taxon-name-part></tp:taxon-name> and <tp:taxon-name><tp:taxon-name-part taxon-name-part-type="family">Clubionidae</tp:taxon-name-part></tp:taxon-name>.</article-title> <source>Records of the Indian Museum, Calcutta</source> <volume>33</volume>: <fpage>211</fpage>–<lpage>282</lpage>.</mixed-citation></ref><ref id="B38"><mixed-citation xmlns:xlink="http://www.w3.org/1999/xlink" xlink:type="simple">
          <person-group><name name-style="western"><surname>Tikader</surname><given-names>BK</given-names></name><name name-style="western"><surname>Biswas</surname><given-names>B</given-names></name></person-group> (<year>1981</year>) <article-title>Spider fauna of Calcutta and vicinity: Part-I.</article-title> <source>Records of the Zoological Survey of India, Occasional Paper</source> <volume>30</volume>: <fpage>1</fpage>–<lpage>149</lpage>.</mixed-citation></ref><ref id="B12"><mixed-citation xmlns:xlink="http://www.w3.org/1999/xlink" xlink:type="simple">
          <person-group><name name-style="western"><surname>Gong</surname><given-names>JX</given-names></name></person-group> (<year>1989</year>) <article-title>First record of <italic><tp:taxon-name><tp:taxon-name-part taxon-name-part-type="genus">Clubiona</tp:taxon-name-part> <tp:taxon-name-part taxon-name-part-type="species">filicata</tp:taxon-name-part></tp:taxon-name></italic> Cambridge for China (<tp:taxon-name><tp:taxon-name-part taxon-name-part-type="order">Araneae</tp:taxon-name-part></tp:taxon-name>: <tp:taxon-name><tp:taxon-name-part taxon-name-part-type="family">Clubionidae</tp:taxon-name-part></tp:taxon-name>).</article-title> <source>Wuyi Science Journal</source> <volume>7</volume>: <fpage>109</fpage>–<lpage>113</lpage>.</mixed-citation></ref><ref id="B45"><mixed-citation xmlns:xlink="http://www.w3.org/1999/xlink" xlink:type="simple">
          <person-group><name name-style="western"><surname>Zhang</surname><given-names>GR</given-names></name><name name-style="western"><surname>Hu</surname><given-names>YJ</given-names></name></person-group> (<year>1989</year>) <article-title>Arrangement of some Chinese species of <italic><tp:taxon-name><tp:taxon-name-part taxon-name-part-type="genus">Clubiona</tp:taxon-name-part></tp:taxon-name></italic> (<tp:taxon-name><tp:taxon-name-part taxon-name-part-type="order">Araneae</tp:taxon-name-part></tp:taxon-name>: <tp:taxon-name><tp:taxon-name-part taxon-name-part-type="family">Clubionidae</tp:taxon-name-part></tp:taxon-name>).</article-title> <source>Journal of Xiangtan Normal University</source> <volume>6</volume>: <fpage>53</fpage>–<lpage>61</lpage>.</mixed-citation></ref><ref id="B22"><mixed-citation xmlns:xlink="http://www.w3.org/1999/xlink" xlink:type="simple">
          <person-group><name name-style="western"><surname>Majumder</surname><given-names>SC</given-names></name><name name-style="western"><surname>Tikader</surname><given-names>BK</given-names></name></person-group> (<year>1991</year>) Studies on some spiders of the family <tp:taxon-name><tp:taxon-name-part taxon-name-part-type="family">Clubionidae</tp:taxon-name-part></tp:taxon-name> from India. Records of the Zoological Survey of India, Occasional Paper 102: 1175.</mixed-citation></ref><ref id="B2"><mixed-citation xmlns:xlink="http://www.w3.org/1999/xlink" xlink:type="simple">
          <person-group><name name-style="western"><surname>Biswas</surname><given-names>V</given-names></name><name name-style="western"><surname>Raychaudhuri</surname><given-names>D</given-names></name></person-group> (<year>1996</year>) <article-title>Clubionid spiders of Bangladesh – I: Genus <italic><tp:taxon-name><tp:taxon-name-part taxon-name-part-type="genus">Clubiona</tp:taxon-name-part></tp:taxon-name></italic> Latreille.</article-title> <source>Proceedings of Recent Advances in Life Sciences, Dibrugarh University</source> <volume>1</volume>: <fpage>191</fpage>–<lpage>210</lpage>.</mixed-citation></ref><ref id="B30"><mixed-citation xmlns:xlink="http://www.w3.org/1999/xlink" xlink:type="simple">
          <person-group><name name-style="western"><surname>Song</surname><given-names>DX</given-names></name><name name-style="western"><surname>Zhu</surname><given-names>MS</given-names></name><name name-style="western"><surname>Chen</surname><given-names>J</given-names></name></person-group> (<year>1999</year>) <source>The Spiders of China.</source> <publisher-name>Hebei University of Science and Techology Publishing House</publisher-name>, <publisher-loc>Shijiazhuang</publisher-loc>, <size units="page">640 pp</size>.</mixed-citation></ref><ref id="B4"><mixed-citation xmlns:xlink="http://www.w3.org/1999/xlink" xlink:type="simple">
          <person-group><name name-style="western"><surname>Dankittipakul</surname><given-names>P</given-names></name><name name-style="western"><surname>Singtripop</surname><given-names>T</given-names></name></person-group> (<year>2008</year>) <article-title>Five new species of the spider genus <italic><tp:taxon-name><tp:taxon-name-part taxon-name-part-type="genus">Clubiona</tp:taxon-name-part></tp:taxon-name></italic> Latreille (<tp:taxon-name><tp:taxon-name-part taxon-name-part-type="order">Araneae</tp:taxon-name-part></tp:taxon-name>: <tp:taxon-name><tp:taxon-name-part taxon-name-part-type="family">Clubionidae</tp:taxon-name-part></tp:taxon-name>) from Thailand.</article-title> <source>Zootaxa</source> <volume>1747</volume>: <fpage>34</fpage>–<lpage>60</lpage>.</mixed-citation></ref><ref id="B5"><mixed-citation xmlns:xlink="http://www.w3.org/1999/xlink" xlink:type="simple">
          <person-group><name name-style="western"><surname>Dankittipakul</surname><given-names>P</given-names></name><name name-style="western"><surname>Tavano</surname><given-names>M</given-names></name><name name-style="western"><surname>Chotwong</surname><given-names>W</given-names></name><name name-style="western"><surname>Singtripop</surname><given-names>T</given-names></name></person-group> (<year>2012</year>) <article-title>New synonym and descriptions of two new species of the spider genus <italic><tp:taxon-name><tp:taxon-name-part taxon-name-part-type="genus">Clubiona</tp:taxon-name-part></tp:taxon-name></italic> Latreille, 1804 from Thailand (<tp:taxon-name><tp:taxon-name-part taxon-name-part-type="order">Araneae</tp:taxon-name-part></tp:taxon-name>, <tp:taxon-name><tp:taxon-name-part taxon-name-part-type="family">Clubionidae</tp:taxon-name-part></tp:taxon-name>).</article-title> <source>Zootaxa</source> <volume>3532</volume>: <fpage>51</fpage>–<lpage>63</lpage>.</mixed-citation></ref><ref id="B43"><mixed-citation xmlns:xlink="http://www.w3.org/1999/xlink" xlink:type="simple">
          <person-group><name name-style="western"><surname>Yin</surname><given-names>CM</given-names></name><name name-style="western"><surname>Peng</surname><given-names>XJ</given-names></name><name name-style="western"><surname>Yan</surname><given-names>HM</given-names></name><name name-style="western"><surname>Bao</surname><given-names>YH</given-names></name><name name-style="western"><surname>Xu</surname><given-names>X</given-names></name><name name-style="western"><surname>Tang</surname><given-names>G</given-names></name><name name-style="western"><surname>Zhou</surname><given-names>QS</given-names></name><name name-style="western"><surname>Liu</surname><given-names>P</given-names></name></person-group> (<year>2012</year>) <source>Fauna Hunan: <tp:taxon-name><tp:taxon-name-part taxon-name-part-type="order">Araneae</tp:taxon-name-part></tp:taxon-name> in Hunan, China.</source> <publisher-name>Hunan Science and Technology Press</publisher-name>, <publisher-loc>Changsha</publisher-loc>, <size units="page">1590 pp</size>.</mixed-citation></ref><ref id="B32"><mixed-citation xmlns:xlink="http://www.w3.org/1999/xlink" xlink:type="simple">
          <person-group><name name-style="western"><surname>Strand</surname><given-names>E</given-names></name></person-group> (<year>1909</year>) <article-title>Süd- und ostasiatische Spinnen. II. Fam. <tp:taxon-name><tp:taxon-name-part taxon-name-part-type="family">Clubionidae</tp:taxon-name-part></tp:taxon-name>. Fam. <tp:taxon-name><tp:taxon-name-part taxon-name-part-type="family">Salticidae</tp:taxon-name-part></tp:taxon-name>.</article-title> <source>Abhandlungen der Naturforschenden Gesellschaft Görlitz</source> <volume>26</volume>: <fpage>1</fpage>–<lpage>128</lpage>.</mixed-citation></ref></ref-list></tp:taxon-treatment>
